# Supplementary material for: Biogeography and Virulence of Staphylococcus aureus
Source: PLoS One. 2009 Jul 13;4(7):e6216. doi: 10.1371/journal.pone.0006216 (PMC2705676; doi:10.1371/journal.pone.0006216)
Supplement: Table S1 — (0.05 MB XLS) [file pone.0006216.s001.xls]

## Sheet: Sheet1
Isolate	Kindergarten	MSSA vs MRSA	Carrier information		Oxacillin	Resistance Pattern					ST†	CC	PVL#
No.			Sex	Age (month)		PEN	ERY	CLI	RIF	VAN
380	D	MSSA	F	73	S	R	R	R	S	S	1	1	－
8	A	MSSA	M	38	S	R	S	S	S	S	188	1	－
211	E	MSSA	M	34	S	R	S	S	S	S	188	1	－
346	D	MSSA	F	6+	S	R	S	S	S	S	188	1	－
159	B	MSSA	M	45	S	R	R	S	S	S	573	1	－
161	B	MSSA	F	36	S	R	R	S	S	S	573	1	－
385	D	MSSA	M	74	S	R	R	R	S	S	573	1	－
386	D	MSSA	F	75	S	R	R	S	S	S	573	1	－
390	D	MSSA	M	62	S	R	S	S	S	S	573	1	+
496	A	MSSA	F	63	S	R	R	S	S	S	573	1	－
510	A	MSSA	M	83	S	R	R	S	S	S	573	1	－
537	C	MSSA	F	33	S	R	R	S	S	S	573	1	－
654	E	MSSA	F	4+	S	R	S	R	S	S	573	1	－
21	A	MSSA	M	30	S	R	R	S	S	S	5	5	+
146	B	MSSA	F	49	S	R	R	S	S	S	5	5	－
222	E	MSSA	F	38	S	R	R	S	S	S	5	5	－
312	D	MSSA	M	4+	S	R	R	S	S	S	5	5	－
231	E	MSSA	M	58	S	R	R	S	S	S	6	6	－
337	D	MSSA	F	70	S	R	S	S	S	S	6	6	－
471	A	MSSA	M	37	S	R	R	S	S	S	6	6	－
717	E	MSSA	F	26	S	S	S	S	S	S	6	6	－
675	E	MSSA	F	75	S	R	S	S	S	S	623	8	－
768	E	MSSA	F	77	S	R	R	S	S	S	623	8	－
9	A	MSSA	F	25	S	R	R	S	S	S	15	15	－
112	A	MSSA	M	29	S	R	R	S	S	S	15	15	－
140	B	MSSA	M	28	S	R	R	S	S	S	15	15	－
158	B	MSSA	M	35	S	R	R	S	S	S	15	15	－
216	E	MSSA	F	46	S	R	R	S	S	S	15	15	－
299	D	MSSA	F	46	S	R	R	S	S	S	15	15	－
364	C	MSSA	M	2+	S	R	R	S	S	S	15	15	+
421	A	MSSA	M	81	S	R	R	S	S	S	15	15	－
426	A	MSSA	F	69	S	R	R	S	S	S	15	15	－
487	A	MSSA	M	58	S	S	R	S	S	S	15	15	－
81	A	MSSA	M	53	S	R	R	R	S	S	941	15	－
119	A	MSSA	M	72	S	R	R	R	S	S	20	20	+
321	D	MSSA	M	70	S	R	R	R	S	S	20	20	－
411	D	MSSA	M	65	S	R	R	R	S	S	20	20	+
595	B	MSSA	F	35	S	S	S	S	S	S	20	20	－
620	B	MSSA	M	83	S	R	S	S	S	S	20	20	－
656	E	MSSA	M	73	S	R	R	S	S	S	20	20	－
713	E	MSSA	F	44	S	R	R	R	S	S	25	25	+
760	E	MSSA	F	69	S	R	R	S	S	S	25	25	－
764	E	MSSA	M	49	S	S	S	S	S	S	25	25	－
103	A	MSSA	M	47	S	R	S	S	S	S	30	30	－
213	E	MSSA	F	47	S	R	S	S	S	S	30	30	－
253	C	MSSA	F	61	S	R	R	S	S	S	30	30	－
358	C	MSSA	F	41	S	R	R	S	S	S	39	30	－
433	A	MSSA	F	83	S	R	S	S	S	S	39	30	－
259	C	MSSA	M	65	S	R	R	R	S	S	59	59	+
347	D	MSSA	F	82	S	R	R	R	S	S	59	59	－
634	B	MSSA	M	52	S	R	R	S	S	S	59	59	－
655	E	MSSA	M	69	S	R	R	R	S	S	59	59	－
687	E	MSSA	M	79	S	R	S	S	S	S	59	59	+
706	E	MSSA	M	45	S	R	R	R	S	S	59	59	－
742	E	MSSA	F	28	S	R	R	S	S	S	59	59	+
749	E	MSSA	M	70	S	R	R	S	S	S	59	59	－
801	E	MSSA	M	74	S	R	R	R	S	S	59	59	－
688	E	MSSA	F	36	S	R	R	R	S	S	375	59	+
14	A	MSSA	M	40	S	R	R	R	S	S	940	59	－
120	A	MSSA	F	75	S	R	R	S	S	S	88	88	+
39	A	MSSA	F	49	S	R	R	S	S	S	120	121	+
457	A	MSSA	F	83	S	R	R	R	S	S	120	121	+
31	A	MSSA	M	41	S	R	R	R	S	S	121	121	－
43	A	MSSA	F	66	S	R	R	S	S	S	121	121	－
44	A	MSSA	F	50	S	S	R	R	S	S	121	121	+
46	A	MSSA	M	55	S	R	R	R	S	S	121	121	+
66	B	MSSA	M	70	S	R	R	S	S	S	121	121	－
72	B	MSSA	F	68	S	R	S	S	S	S	121	121	－
98	A	MSSA	M	37	S	R	R	S	S	S	121	121	－
104	A	MSSA	M	46	S	S	R	R	S	S	121	121	－
171	E	MSSA	F	57	S	R	R	S	S	S	121	121	+
221	E	MSSA	M	25	S	R	R	S	S	S	121	121	+
266	C	MSSA	M	72	S	R	R	R	S	S	121	121	+
267	C	MSSA	M	80	S	R	S	S	S	S	121	121	－
269	C	MSSA	M	66	S	R	R	R	S	S	121	121	－
270	C	MSSA	F	6+	S	S	R	R	S	S	121	121	－
272	C	MSSA	M	64	S	R	R	R	S	S	121	121	－
277	C	MSSA	F	72	S	R	R	R	S	S	121	121	－
284	D	MSSA	M	71	S	S	R	S	S	S	121	121	－
296	D	MSSA	M	59	S	R	R	S	S	S	121	121	－
302	D	MSSA	F	42	S	R	R	S	S	S	121	121	－
308	D	MSSA	F	51	S	R	R	S	S	S	121	121	－
313	D	MSSA	M	33	S	S	S	S	S	S	121	121	－
316	D	MSSA	F	50	S	R	R	R	S	S	121	121	－
336	D	MSSA	M	60	S	R	R	S	S	S	121	121	+
366	C	MSSA	F	34	S	R	R	S	S	S	121	121	+
379	C	MSSA	M	24	S	R	R	S	S	S	121	121	－
384	D	MSSA	M	71	S	S	S	R	S	S	121	121	－
401	D	MSSA	M	66	S	R	R	R	S	S	121	121	－
414	A	MSSA	F	63	S	R	R	R	S	S	121	121	+
415	A	MSSA	M	77	S	R	S	S	S	S	121	121	－
436	A	MSSA	F	68	S	R	R	R	S	S	121	121	－
439	A	MSSA	F	48	S	R	R	R	S	S	121	121	－
467	A	MSSA	M	27	S	R	S	S	S	S	121	121	+
505	A	MSSA	M	79	S	R	R	R	S	S	121	121	－
519	C	MSSA	F	41	S	R	R	R	S	S	121	121	－
526	C	MSSA	F	69	S	R	R	R	R	S	121	121	－
577	C	MSSA	F	48	S	S	S	S	S	S	121	121	－
588	B	MSSA	F	39	S	R	R	R	S	S	121	121	+
592	B	MSSA	M	47	S	R	R	R	S	S	121	121	－
604	B	MSSA	F	46	S	R	R	S	S	S	121	121	－
612	B	MSSA	M	65	S	R	R	R	S	S	121	121	－
622	B	MSSA	F	75	S	R	R	S	S	S	121	121	－
626	B	MSSA	F	70	S	R	R	S	S	S	121	121	+
641	E	MSSA	M	66	S	R	R	S	S	S	121	121	－
673	E	MSSA	F	73	S	R	R	R	R	S	121	121	－
676	E	MSSA	F	80	S	R	R	R	S	S	121	121	－
311	D	MSSA	F	31	S	R	R	R	S	S	946	121	－
767	E	MSSA	M	6+	S	R	R	R	S	S	946	121	－
790	E	MSSA	F	63	S	R	S	S	S	S	946	121	－
87	A	MSSA	F	56	S	R	R	S	S	S	944	182	－
102	A	MSSA	F	48	S	R	R	S	S	S	944	182	－
498	A	MSSA	M	62	S	R	R	R	S	S	944	182	－
515	C	MSSA	M	59	S	R	R	R	S	S	944	182	－
517	C	MSSA	M	25	S	R	S	R	S	S	944	182	－
521	C	MSSA	M	33	S	R	R	S	S	S	944	182	－
565	C	MSSA	F	82	S	R	R	S	S	S	944	182	+
522	C	MSSA	M	65	S	R	S	R	S	S	944	182	－
544	C	MSSA	F	50	S	R	R	R	S	S	944	182	－
550	C	MSSA	M	62	S	R	R	R	S	S	944	182	－
451	A	MSSA	M	64	S	R	R	S	S	S	945	182	－
460	A	MSSA	F	36	S	R	R	R	S	S	945	182	－
5	A	MSSA	M	26	S	R	R	R	S	S	398	398	－
155	B	MSSA	M	52	S	R	R	S	S	S	398	398	－
191	E	MSSA	M	49	S	R	R	S	S	S	398	398	－
195	E	MSSA	F	37	S	R	R	S	S	S	398	398	+
375	C	MSSA	F	40	S	R	R	R	S	S	398	398	－
465	A	MSSA	F	25	S	R	R	S	S	S	398	398	－
525	C	MSSA	F	52	S	R	R	S	S	S	398	398	－
534	C	MSSA	M	44	S	S	R	R	S	S	398	398	+
556	C	MSSA	M	77	S	R	R	R	S	S	398	398	－
621	B	MSSA	F	82	S	R	R	R	S	S	398	398	－
678	E	MSSA	M	78	S	R	R	S	S	S	398	398	－
20	A	MSSA	F	39	S	R	R	S	S	S	942	single	－
301	D	MSSA	M	56	S	R	R	S	S	S	942	single	－
307	D	MSSA	M	31	S	R	R	R	S	S	942	single	+
736	E	MSSA	M	36	S	R	R	R	S	S	943		－
23	A	MSSA	F	27	S	R	R	R	S	S	7		－
136	B	MRSA	F	41	R	R	R	S	S	S	30	30	+
30	A	MRSA	F	36	R	R	S	S	S	S	59	59	－
271	C	MRSA	F	79	R	R	R	S	S	S	59	59	+
438	A	MRSA	M	75	R	R	R	S	S	S	59	59	－
686	E	MRSA	F	70	R	R	R	S	S	S	59	59	+
722	E	MRSA	M	33	R	R	S	S	S	S	59	59	－
743	E	MRSA	M	50	R	R	R	R	S	S	59	59	+
163	B	MRSA	M	51	R	R	R	R	S	S	398	398	-
305	D	MRSA	M	41	R	R	R	S	R	S	942	single	+
Supplementary Table 1 Genotypic and antimicrobial resistance properties of carried pediatric Staphylococcus aureus isolates
† Strain typing based on MLST; # Strain typing based on PVL
HA, hospital acquired infection; CA, community acquired infection; MIC, minimal inhibition concentration; NT, nontypeable; PEN: penicillin; CLI: clindamycin; ERY: erythromycin; OXA: oxacillin; VAN: vancomycin; RIF: rifampicin; R, resistant; S, susceptible.
MRSA isolates are highlighted in red
