# Supplementary material for: Biogeography and Virulence of Staphylococcus aureus
Source: PLoS One. 2009 Jul 13;4(7):e6216. doi: 10.1371/journal.pone.0006216 (PMC2705676; doi:10.1371/journal.pone.0006216)
Supplement: Table S2 — (0.03 MB XLS) [file pone.0006216.s002.xls]

## Sheet: Sheet1
Isolate No	CA or HA	hospital visit 1 year prior to sampling	Hospitalization 1 year prior to sampling	Sampling time after hospitalization	Remarks	Isolation Site	Sex	Age (month)	Clinical Symptom	Oxacillin	PEN	ERY	CLI	RIF	VAN	ST†	CC	PVL#
460S	HA	No	No	> 48hr		Sputum	F	1.4	Pneumonia	S	R	R	R	S	S	1	1	+
301S	HA	Yes	Yes	> 48 hr	often hospitalized for treating pneumonia	Blood	M	60	Septicemia	S	R	R	S	S	S	7		-
744S	HA	No	No	>48		Sputum	M	18	Pneumonia	S	R	R	R	S	S	59	59	+
812S	HA	Yes	Yes	>48hr		Sputum	M	168	Pneumonia	S	R	R	S	S	S	88	88	+
235S	HA	No	No	>48 hr		Pus	F	60	Toxic epidermal necrolysis	S	R	R	S	S	S	121	121	+
478S	HA	No	No	>48 hr		Optical secretion	F	0.2	Conjunctivitis	S	R	S	S	S	S	199	15	+
390S	HA	Yes	Yes	> 48hr	transferred from other hospital	Sputum	F	0.5	Pneumonia	S	R	R	S	S	S	398	398	+
338S	HA	Yes	Yes	< 48hr	transferred from other hospital	Blood	M	108	Septicemia	S	R	R	S	S	S	948	6	+
141S	HA	No	No	>48		Sputum	M	0.8	Pneumonia	R	R	R	R	S	S	39	30	+
807S	HA	No	No	>48hr		Sputum	F	3.2	Pneumonia	R	R	R	S	S	S	88	88	+
657S	HA	Yes	Yes	> 48hr	Transferred from other hospital before sampling	Sputum	M	17	Pneumonia	R	R	R	R	R	S	239	8	-
821S	CA	No	No	<48 hr		Sputum	M	1.2	Pneumonia	S	R	R	R	S	S	7		+
902S	CA	No	No	<48 hr		Sputum	M	0.5	Pneumonia	S	R	R	R	S	S	7		+
709S	CA	No	No	<48 hr		Sputum	M	168	Pneumonia	S	R	R	R	S	S	59	59	+
793S	CA	No	No	<48 hr		Sputum	M	1.9	Pneumonia	S	R	R	S	S	S	1	1	+
365S	CA	No	No	<48 hr		Pharynx	F	72	St Staphylococcal scarlet fever	S	R	R	S	S	S	5	5	+
771S	CA	No	No	<48 hr		Sputum	M	0.9	Pneumonia	S	R	R	S	S	S	5	5	+
221S	CA	No	No	<48 hr		Pharynx	F	32	Suppurative tonsillitis	S	R	R	S	S	S	5	5	+
339S	CA	No	No	<48 hr		Pus	M	0.7	Impetigo	S	R	R	S	S	S	5	5	+
277S	CA	Yes	No	< 48 hr	diarrhea 20 days before hospitalized	Blood	M	0.9	Septicemia	S	R	R	R	S	S	7		-
17S	CA	No	No	<48 hr		Stool	M	24	Staphylococcal food poisoning	S	R	R	S	S	S	8	8	-
47S	CA	No	No	<48 hr		Blood	M	120	Septicemia	S	R	R	S	S	S	20	20	+
834S	CA	No	No	<48 hr		Sputum	F	0.7	Pneumonia	S	R	R	R	S	S	59	59	+
258S	CA	No	No	<48 hr		Synovial fluid	M	84	Purulent arthritis	S	R	S	S	S	S	88	88	+
209S	CA	No	No	<48 hr		Blood	F	36	Septicemia	S	R	R	S	S	S	88	88	+
229S	CA	No	No	<48 hr		Pus	F	60	Impetigo	S	R	R	R	S	S	88	88	+
781S	CA	No	No	<48 hr		Blood	M	156	Septicemia	S	R	S	S	S	S	88	88	-
256S	CA	No	No	<48 hr		Pus	F	27	Superficial soft tissue infection	S	R	R	R	S	S	121	121	+
704S	CA	No	No	<48 hr		Pharynx	M	48	Suppurative tonsillitis	S	R	R	R	S	S	121	121	+
763S	CA	No	No	<48 hr		Pus	F	48	Staphylococcal scalded skin syndrome(SSSS)	S	R	R	R	S	S	121	121	+
168S	CA	No	No	<48 hr		Pus	M	0.2	Impetigo	S	R	R	S	S	S	121	121	+
315S	CA	No	No	<48 hr		Pharynx	F	66	SSSS	S	R	R	R	S	S	121	121	-
487S	CA	No	No	<48 hr		Pharynx	F	43	suppurative tonsillitis	S	R	R	R	S	S	121	121	+
870S	CA	No	No	<48 hr		Sputum	F	0.8	Pneumonia	S	R	R	S	S	S	188	1	+
894S	CA	No	No	<48 hr		Sputum	F	0.8	Pneumonia	S	R	S	S	S	S	188	1	+
251S	CA	No	No	<48 hr		Pus	F	0.5	Impetigo	S	S	S	S	S	S	398	398	+
265S	CA	No	No	<48 hr		Blood	M	168	Septicemia	S	R	R	S	S	S	398	398	+
280S	CA	No	No	<48 hr		Pus	M	2.5	Lymphatic abscess	S	R	R	R	S	S	398	398	+
778S	CA	No	No	<48 hr		Sputum	F	0.8	Pneumonia	S	R	R	S	S	S	398	398	+
225S	CA	No	No	<48 hr		Pus	F	0.5	Impetigo	S	R	R	R	S	S	947	121	+
496S	CA	No	No	<48 hr		Blood	M	0.5	Septicemia	S	R	S	S	S	S	949	6	+
842S	CA	No	No	<48 hr		Sputum	M	1.1	Pneumonia	S	R	R	S	S	S	950	5	-
905S	CA	No	No	<48 hr		Pharynx	M	120	Purulent tonsillitis	S	R	R	R	S	S	951	59	+
236S	CA	No	No	<48 hr		Pus	M	38	Purulent arthritis	S	R	R	R	S	S	398	398	+
463S	CA	No	No	<48 hr		Blood	F	0.2	Septicemia	R	R	R	R	S	S	5	5	+
42S	CA	No	No	<48 hr		Sputum	F	0.87	Pneumonia	R	R	R	R	S	S	20	20	+
19S	CA	No	No	<48 hr		Sputum	M	1.5	Pneumonia	R	R	S	S	S	S	88	88	-
653S	CA	No	No	<48 hr		Pharynx	M	28	SSSS	R	R	R	R	S	S	121	121	-
431S	CA	No	No	<48 hr		Sputum	F	0.83	Pneumonia	R	R	R	S	S	S	188	1	+
22S	CA	No	No	<48 hr		Sputum	M	0.5	Pneumonia	R	R	R	R	R	S	573	1	+
857S	CA	No	No	<48 hr		Sputum	F	0.3	Pneumonia	R	R	R	R	S	S	623	8	-
Supplementary Table 2. MRSA isolates are in blue. HA isolates are highlighted in yellow
